# Supplementary material for: ﻿First record of the family Calliopiidae (Crustacea, Malacostraca, Amphipoda) from Korean waters, with description of new species Calliopiusulleungensis sp. nov
Source: Zookeys. 2024 Dec 20;1221:297–307. doi: 10.3897/zookeys.1221.139066 (PMC11681334; doi:10.3897/zookeys.1221.139066)
Supplement: XML Treatment for Calliopius [file zookeys.1221.139066-treatment1.xml]

<!DOCTYPE tp:taxon-treatment
  PUBLIC "-//TaxonX//DTD Taxonomic Treatment Publishing DTD v0 20100105//EN" "tax-treatment-NSO.dtd">
<tp:taxon-treatment xmlns:tp="http://www.plazi.org/taxpub"><tp:treatment-meta><kwd-group><label>Taxon classification</label><kwd>
                <named-content content-type="kingdom">Animalia</named-content>
              </kwd><kwd>
                <named-content content-type="order">Amphipoda</named-content>
              </kwd><kwd>
                <named-content content-type="family">Calliopiidae</named-content>
              </kwd></kwd-group><mixed-citation publication-type="journal"><person-group><name><surname>Kim</surname><given-names>Kyung-Won</given-names></name><name><surname>Kim</surname><given-names>Young-Hyo</given-names></name></person-group><article-title>﻿First record of the family <tp:taxon-name><tp:taxon-name-part taxon-name-part-type="family">Calliopiidae</tp:taxon-name-part></tp:taxon-name> (<tp:taxon-name><tp:taxon-name-part taxon-name-part-type="subphylum">Crustacea</tp:taxon-name-part></tp:taxon-name>, <tp:taxon-name><tp:taxon-name-part taxon-name-part-type="class">Malacostraca</tp:taxon-name-part></tp:taxon-name>, <tp:taxon-name><tp:taxon-name-part taxon-name-part-type="order">Amphipoda</tp:taxon-name-part></tp:taxon-name>) from Korean waters, with description of new species <italic><tp:taxon-name><tp:taxon-name-part taxon-name-part-type="genus" reg="Calliopius">Calliopius</tp:taxon-name-part><tp:taxon-name-part taxon-name-part-type="species" reg="ulleungensis">ulleungensis</tp:taxon-name-part></tp:taxon-name></italic> sp. nov.</article-title><source>Zookeys</source><day>20</day><month>12</month><year>2024</year><volume>1221</volume><fpage>297</fpage><lpage>307</lpage><pub-id pub-id-type="doi">10.3897/zookeys.1221.139066</pub-id></mixed-citation></tp:treatment-meta><tp:nomenclature><label>﻿Genus</label><tp:taxon-name>
              <object-id xmlns:xlink="http://www.w3.org/1999/xlink" content-type="arpha" xlink:type="simple">AFAEA6B8-1DFF-5C09-B479-0A60039D7316</object-id>
              <tp:taxon-name-part taxon-name-part-type="genus" reg="Calliopius">Calliopius</tp:taxon-name-part>
            </tp:taxon-name><tp:taxon-authority>Lilljeborg, 1865</tp:taxon-authority></tp:nomenclature><tp:treatment-sec sec-type="type species" id="SECID0EJIAC"><title>Type species.</title><p><italic><tp:taxon-name><tp:taxon-name-part taxon-name-part-type="genus" reg="Calliopius">Calliopius</tp:taxon-name-part><tp:taxon-name-part taxon-name-part-type="species" reg="laeviusculus">laeviusculus</tp:taxon-name-part></tp:taxon-name></italic> (Krøyer, 1838).</p></tp:treatment-sec></tp:taxon-treatment>
