# Supplementary material for: ﻿First record of the family Calliopiidae (Crustacea, Malacostraca, Amphipoda) from Korean waters, with description of new species Calliopiusulleungensis sp. nov
Source: Zookeys. 2024 Dec 20;1221:297–307. doi: 10.3897/zookeys.1221.139066 (PMC11681334; doi:10.3897/zookeys.1221.139066)
Supplement: XML Treatment for Calliopius ulleungensis [file zookeys.1221.139066-treatment2.xml]

<!DOCTYPE tp:taxon-treatment
  PUBLIC "-//TaxonX//DTD Taxonomic Treatment Publishing DTD v0 20100105//EN" "tax-treatment-NSO.dtd">
<tp:taxon-treatment xmlns:tp="http://www.plazi.org/taxpub"><tp:treatment-meta><kwd-group><label>Taxon classification</label><kwd>
                <named-content content-type="kingdom">Animalia</named-content>
              </kwd><kwd>
                <named-content content-type="order">Amphipoda</named-content>
              </kwd><kwd>
                <named-content content-type="family">Calliopiidae</named-content>
              </kwd></kwd-group><mixed-citation publication-type="journal"><person-group><name><surname>Kim</surname><given-names>Kyung-Won</given-names></name><name><surname>Kim</surname><given-names>Young-Hyo</given-names></name></person-group><article-title>﻿First record of the family <tp:taxon-name><tp:taxon-name-part taxon-name-part-type="family">Calliopiidae</tp:taxon-name-part></tp:taxon-name> (<tp:taxon-name><tp:taxon-name-part taxon-name-part-type="subphylum">Crustacea</tp:taxon-name-part></tp:taxon-name>, <tp:taxon-name><tp:taxon-name-part taxon-name-part-type="class">Malacostraca</tp:taxon-name-part></tp:taxon-name>, <tp:taxon-name><tp:taxon-name-part taxon-name-part-type="order">Amphipoda</tp:taxon-name-part></tp:taxon-name>) from Korean waters, with description of new species <italic><tp:taxon-name><tp:taxon-name-part taxon-name-part-type="genus" reg="Calliopius">Calliopius</tp:taxon-name-part><tp:taxon-name-part taxon-name-part-type="species" reg="ulleungensis">ulleungensis</tp:taxon-name-part></tp:taxon-name></italic> sp. nov.</article-title><source>Zookeys</source><day>20</day><month>12</month><year>2024</year><volume>1221</volume><fpage>297</fpage><lpage>307</lpage><pub-id pub-id-type="doi">10.3897/zookeys.1221.139066</pub-id></mixed-citation></tp:treatment-meta><tp:nomenclature><label>﻿</label><tp:taxon-name>
              <object-id xmlns:xlink="http://www.w3.org/1999/xlink" content-type="arpha" xlink:type="simple">0CBC3091-E512-5E9C-93BC-79039DA4C533</object-id>
              <tp:taxon-name-part taxon-name-part-type="genus" reg="Calliopius">Calliopius</tp:taxon-name-part>
              <tp:taxon-name-part taxon-name-part-type="species" reg="ulleungensis">ulleungensis</tp:taxon-name-part>
              <object-id xmlns:xlink="http://www.w3.org/1999/xlink" content-type="zoobank" xlink:type="simple">https://zoobank.org/85C8913F-106E-435B-9D09-456EEC991326</object-id>
            </tp:taxon-name><tp:taxon-status xmlns:xlink="http://www.w3.org/1999/xlink" xlink:type="simple">sp. nov.</tp:taxon-status><xref ref-type="fig" rid="F2">Figs 2</xref><xref ref-type="fig" rid="F3">, 3</xref><xref ref-type="fig" rid="F4">, 4</xref><xref ref-type="fig" rid="F5">, 5</xref><xref ref-type="fig" rid="F6">, 6 Korean name: Ul-leung- kal-li-o-pe-yeop-sae-u, new</xref></tp:nomenclature><tp:treatment-sec sec-type="type material" id="SECID0EYKAC"><title>Type material.</title><p><bold><italic>Holotype</italic></bold>: • ♂, 13.6 mm, dissected (appendages on one slide), <abbrev xmlns:xlink="http://www.w3.org/1999/xlink" content-type="institution" xlink:title="National Marine Biodiversity Institute of Korea" id="ABBRID0EDLAC" xlink:type="simple">MABIK</abbrev> CR00257942, South Korea: Ulleungdo Island (site 1), Gyeongsangbuk-do, <named-content xmlns:xlink="http://www.w3.org/1999/xlink" content-type="dwc:verbatimCoordinates" xlink:type="simple"><named-content content-type="geo-json" specific-use="{&#34;type&#34;:&#34;Point&#34;,&#34;coordinates&#34;:[130.970000,37.508333]}" id="NCID0ELLAC" xlink:type="simple">37°30'30"N, 130°58'12"E</named-content></named-content>, collected from floating algae (<italic><tp:taxon-name><tp:taxon-name-part taxon-name-part-type="genus" reg="Sargassum">Sargassum</tp:taxon-name-part><tp:taxon-name-part taxon-name-part-type="species" reg="horneri">horneri</tp:taxon-name-part></tp:taxon-name></italic>) K.W. Kim leg., 24 May 2023. <bold><italic>Paratypes</italic></bold>: • 1 ♀, 11.5 mm, dissected (appendages on one slide), DKUAMP202408; • 9 ♂♂, 28 ♀♀, DKUAMP202409, same station data as holotype.</p></tp:treatment-sec><tp:treatment-sec sec-type="material" id="SECID0E5LAC"><title>Additional material.</title><p>• 2 ♂♂, 8 ♀♀ Ulleungdo Island (site 2), Gyeongsangbuk-do, <named-content xmlns:xlink="http://www.w3.org/1999/xlink" content-type="dwc:verbatimCoordinates" xlink:type="simple"><named-content content-type="geo-json" specific-use="{&#34;type&#34;:&#34;Point&#34;,&#34;coordinates&#34;:[130.841111,37.542500]}" id="NCID0EHMAC" xlink:type="simple">37°32'33"N, 130°50'28"E</named-content></named-content>, collected by conical net, K.W. Kim leg., 23 May 2023; • 1 ♂, Taeha-ri, Seo-myeon, Ulleungdo Island, Gyeongsangbuk-do, <named-content xmlns:xlink="http://www.w3.org/1999/xlink" content-type="dwc:verbatimCoordinates" xlink:type="simple"><named-content content-type="geo-json" specific-use="{&#34;type&#34;:&#34;Point&#34;,&#34;coordinates&#34;:[130.793333,37.514444]}" id="NCID0EPMAC" xlink:type="simple">37°30'52"N, 130°47'36"E</named-content></named-content>, collected by hand net, Y.H. Kim leg., 24 May 2023; • 5 ♂♂, 10 ♀♀ Bongpo-ri, Toseong-myeon, Goseong-gun, Gangwon-do, <named-content xmlns:xlink="http://www.w3.org/1999/xlink" content-type="dwc:verbatimCoordinates" xlink:type="simple"><named-content content-type="geo-json" specific-use="{&#34;type&#34;:&#34;Point&#34;,&#34;coordinates&#34;:[128.574444,38.242222]}" id="NCID0EXMAC" xlink:type="simple">38°14'32"N, 128°34'28"E</named-content></named-content>, collected from brown algae, Y.H. Kim leg., 20 Jul 2023.</p></tp:treatment-sec><tp:treatment-sec sec-type="diagnosis" id="SECID0E3MAC"><title>Diagnosis.</title><p>Eyes well developed, subrectangular. Antenna 1 calceolate, peduncular article 3 with distoventral process; flagellum callynophorate, longer than peduncle. Antenna 2 calceolate, densely setose, slightly flattened; gland cone bluntly pointed; flagellum longer than peduncle. Mandibles, incisor with six-seven dentate, lacinia mobilis on both sides, molar triturative. Gnathopods subchelate, moderate, subsimilar; propodus ovoid, palmar margin with numerous setae, six strong robust spines, palmar corner with four medial robust spines; dactylus falcate. Uropod 3 rami foliaceous. Telson linguiform, entire.</p></tp:treatment-sec><tp:treatment-sec sec-type="description" id="SECID0EBNAC"><title>Description.</title><p><bold>Holotype, adult male</bold>, <abbrev xmlns:xlink="http://www.w3.org/1999/xlink" content-type="institution" xlink:title="National Marine Biodiversity Institute of Korea" id="ABBRID0EJNAC" xlink:type="simple">MABIK</abbrev> CR00257942.</p><p><bold><italic>Body</italic></bold> (Figs <xref ref-type="fig" rid="F2">2A</xref>, <xref ref-type="fig" rid="F3">3A</xref>) 13.6 mm long, pleonite 7–urosomite 2 weekly carinated, laterally compressed; eyes well developed, subrectangular.</p><fig id="F2" position="float" orientation="portrait"><object-id xmlns:xlink="http://www.w3.org/1999/xlink" content-type="doi" xlink:type="simple">10.3897/zookeys.1221.139066.figure2</object-id><object-id xmlns:xlink="http://www.w3.org/1999/xlink" content-type="arpha" xlink:type="simple">813AAB5F-00FD-590F-A509-F4B06AF20BA1</object-id><label>Figure 2.</label><caption><p><italic><tp:taxon-name><tp:taxon-name-part taxon-name-part-type="genus" reg="Calliopius">Calliopius</tp:taxon-name-part><tp:taxon-name-part taxon-name-part-type="species" reg="ulleungensis">ulleungensis</tp:taxon-name-part></tp:taxon-name></italic> sp. nov. <bold>A</bold> holotype male, 13.6 mm <bold>B</bold> paratype female, 11.6 mm. Scale bars: 2.0 mm.</p></caption><graphic xmlns:xlink="http://www.w3.org/1999/xlink" xlink:href="zookeys-1221-297_article-139066__-g002.jpg" position="float" orientation="portrait" xlink:type="simple" id="oo_1203439.jpg"><uri content-type="original_file" xlink:type="simple">https://binary.pensoft.net/fig/1203439</uri></graphic></fig><fig id="F3" position="float" orientation="portrait"><object-id xmlns:xlink="http://www.w3.org/1999/xlink" content-type="doi" xlink:type="simple">10.3897/zookeys.1221.139066.figure3</object-id><object-id xmlns:xlink="http://www.w3.org/1999/xlink" content-type="arpha" xlink:type="simple">DC161C14-C014-5291-9780-E8DE3F7B17C5</object-id><label>Figure 3.</label><caption><p><italic><tp:taxon-name><tp:taxon-name-part taxon-name-part-type="genus" reg="Calliopius">Calliopius</tp:taxon-name-part><tp:taxon-name-part taxon-name-part-type="species" reg="ulleungensis">ulleungensis</tp:taxon-name-part></tp:taxon-name></italic> sp. nov. holotype male, 13.6 mm <bold>A</bold> habitus <bold>B</bold> epimeron <bold>C</bold> antenna 1, medial margin and lateral margin <bold>D</bold> antenna 2, medial margin <bold>E</bold> upper lip <bold>F</bold> lower lip <bold>G</bold> left mandible <bold>H</bold> right mandible <bold>I</bold> maxilla 1 <bold>J</bold> maxilla 2. <bold>K</bold> maxilliped. Scale bars: 1.0 mm (<bold>A, B</bold>); 0.5 mm (<bold>C, D, K</bold>); 0.2 mm (<bold>E–J</bold>).</p></caption><graphic xmlns:xlink="http://www.w3.org/1999/xlink" xlink:href="zookeys-1221-297_article-139066__-g003.jpg" position="float" orientation="portrait" xlink:type="simple" id="oo_1203440.jpg"><uri content-type="original_file" xlink:type="simple">https://binary.pensoft.net/fig/1203440</uri></graphic></fig><p><bold><italic>Epimera</italic></bold> (Fig. <xref ref-type="fig" rid="F3">3B</xref>), epimeron 1 posteroventral corner minutely pointed, with marginal simple setae, 10 clusters of setae ventrally; epimeron 2 posteroventral corner pointed, with 18 clusters of setae ventrally; epimeron 3 with posteroventral cusp, 12 ventral setae.</p><p><bold><italic>Antenna 1</italic></bold> (Fig. <xref ref-type="fig" rid="F3">3C</xref>) peduncular articles stout, cylindrical, less setose, articles 2–3 calceolate medioventrally, article 3 with obtuse short process distoventrally, length ratio of peduncular articles 1–3 = 1.00: 0.69: 0.35; flagellum longer than peduncle, 28-articulate, callynophore, two calceoli distomedially on each article from second flagellum; accessory flagellum minute.</p><p><bold><italic>Antenna 2</italic></bold> (Fig. <xref ref-type="fig" rid="F3">3D</xref>) setose; peduncular articles 2–3 short, peduncular articles 3–4 with medial setal rows; peduncular article 4, half of ventrodistal portion with calceoli; peduncular article 5 slender, with two or three rows of calceoli; length ratio of peduncular articles 3–5 = 1.00: 2.11: 2.20; flagellum slightly depressed, 23-articulate, two calceoli distomedially on each article from second flagellum.</p><p><bold><italic>Upper lip</italic></bold> (Fig. <xref ref-type="fig" rid="F3">3E</xref>) semicircular, apically round, pubescent.</p><p><bold><italic>Lower lip</italic></bold> (Fig. <xref ref-type="fig" rid="F3">3F</xref>), inner plate indistinct, densely pubescent; outer plate distally expanded, pubescent mediodistally; mandibular process developed.</p><p><bold><italic>Left mandible</italic></bold> (Fig. <xref ref-type="fig" rid="F3">3G</xref>), incisor with six blunt teeth, lacinia mobilis with six teeth; accessory setal row with eight setae between lacinia mobilis and molar; molar triturative surface well developed, with pappose seta; palp 3-articulate; article 1 short, distally setose; article 2 midmedially broadened, with unequal simple setae; article 3 narrowing distally, three apical setae; length ratio of articles 1–3 = 1.00: 3.51: 4.40.</p><p><bold><italic>Right mandible</italic></bold> (Fig. <xref ref-type="fig" rid="F3">3H</xref>) similar to left mandible; incisor with seven blunt teeth, lacinia mobilis with five apical teeth; accessory setal row of seven setae between lacinia mobilis and molar.</p><p><bold><italic>Maxilla 1</italic></bold> (Fig. <xref ref-type="fig" rid="F3">3I</xref>), inner plate subrectangular, with four pappose setae apically; outer plate, apical margin with 11 dentate setal teeth; palp biarticulate; article 1 short, unarmed; article 2 elongated ovate, swollen distally, with 11 robust setae.</p><p><bold><italic>Maxilla 2</italic></bold> (Fig. <xref ref-type="fig" rid="F3">3J</xref>), inner plate apex and medial margins setose with a plumose seta on surface; outer plate large, broad, with row of mediodistal setae.</p><p><bold><italic>Maxilliped</italic></bold> (Fig. <xref ref-type="fig" rid="F3">3K</xref>), inner plate subrectangular, medial margin with six plumose setae submarginally, apex with four plumose and four stout robust setae; outer plate semicircular, apex slightly beyond end of palp article 2, apex and medial margin straight with marginal blunt robust setae; palp 4-articulate, article 1 short, articles 2 with distal robust setae, article 3 distal half covered with rows of setae, article 4 falcate.</p><p><bold><italic>Gnathopod 1</italic></bold> (Fig. <xref ref-type="fig" rid="F4">4A</xref>) subchelate, densely setose; coxa with small robust setae posteriorly; basis subrectangular, relatively long, broadened distally, anterior margin with minute setae, posterolateral margins setose, with cluster of pinnate setae posterodistally; ischium short, 0.27× basis, with distal setae; merus subtriangular, 0.41× basis; carpus with subtriangular posterior lobe, with apical setae; propodus ovoid, longer than basis; palmar margin with numerous plumose setae, with six strong robust spines, palmar corner with four medial robust spines; dactylus elongated, falcate, 0.55× propodus.</p><fig id="F4" position="float" orientation="portrait"><object-id xmlns:xlink="http://www.w3.org/1999/xlink" content-type="doi" xlink:type="simple">10.3897/zookeys.1221.139066.figure4</object-id><object-id xmlns:xlink="http://www.w3.org/1999/xlink" content-type="arpha" xlink:type="simple">2082F8E7-A600-5EAA-B024-3FDFF6265C6D</object-id><label>Figure 4.</label><caption><p><italic><tp:taxon-name><tp:taxon-name-part taxon-name-part-type="genus" reg="Calliopius">Calliopius</tp:taxon-name-part><tp:taxon-name-part taxon-name-part-type="species" reg="ulleungensis">ulleungensis</tp:taxon-name-part></tp:taxon-name></italic> sp. nov. holotype male, 13.6 mm <bold>A</bold> gnathopod 1 <bold>B</bold> gnathopod 2 <bold>C</bold> pereopod 3 <bold>D</bold> pereopod <bold>E</bold> coxa 4, left. Scale bars: 0.5 mm.</p></caption><graphic xmlns:xlink="http://www.w3.org/1999/xlink" xlink:href="zookeys-1221-297_article-139066__-g004.jpg" position="float" orientation="portrait" xlink:type="simple" id="oo_1203441.jpg"><uri content-type="original_file" xlink:type="simple">https://binary.pensoft.net/fig/1203441</uri></graphic></fig><p><bold><italic>Gnathopod 2</italic></bold> (Fig. <xref ref-type="fig" rid="F4">4B</xref>) subsimilar to gnathopod 1 but elongated; basis 1.1× that of gnathopod 1; propodus slightly longer; palmar corner with five medial robust spines.</p><p><bold><italic>Pereopod 3</italic></bold> (Fig. <xref ref-type="fig" rid="F4">4C</xref>) setose; basis subsimilar to that of gnathopod 1, anterior margin setose, merus with four cluster of robust setae, produced anterodistally with cluster of seta; carpus subrectangular, expanded distally, with postero-marginal cluster of thick setae; propodus rectangular, slightly convex; dactylus falcate, length ratio of basis–dactylus = 1.00: 0.22: 0.75: 0.65: 0.89: 0.37.</p><p><bold><italic>Pereopod 4</italic></bold> (Fig. <xref ref-type="fig" rid="F4">4D</xref>) similar to pereopod 3, slightly shortened. coxa (Fig. <xref ref-type="fig" rid="F4">4E</xref>) broad; length ratio of basis–dactylus = 1.00: 0.31: 0.77: 0.74: 0.89: 0.38.</p><p><bold><italic>Pereopod 5</italic></bold> (Fig. <xref ref-type="fig" rid="F5">5A</xref>), coxa bilobate, wider than long; basis subrectangular, expanded posteroventally with 10 minute setae, anterior margin with marginal short robust setae and distal long robust setae; ischium subquadrate; with antero-marginal robust setae; merus with robust setae on both margin, produced posterodistally, with cluster of seta; carpus subrectangular, expanded distally; propodus rectangular, slightly convex; dactylus falcate, length ratio of basis–dactylus = 1.00: 0.24: 0.77: 0.85: 1.06: 0.45.</p><fig id="F5" position="float" orientation="portrait"><object-id xmlns:xlink="http://www.w3.org/1999/xlink" content-type="doi" xlink:type="simple">10.3897/zookeys.1221.139066.figure5</object-id><object-id xmlns:xlink="http://www.w3.org/1999/xlink" content-type="arpha" xlink:type="simple">1E2D3835-3D45-5DB9-B5A1-83FA3D14A1B9</object-id><label>Figure 5.</label><caption><p><italic><tp:taxon-name><tp:taxon-name-part taxon-name-part-type="genus" reg="Calliopius">Calliopius</tp:taxon-name-part><tp:taxon-name-part taxon-name-part-type="species" reg="ulleungensis">ulleungensis</tp:taxon-name-part></tp:taxon-name></italic> sp. nov. holotype, male, 13.6 mm <bold>A</bold> pereopod 5 <bold>B</bold> pereopod 6 <bold>C</bold> pereopod 7 <bold>D</bold> uropod 1 <bold>E</bold> uropod 2 <bold>F</bold> uropod 3, outer ramus <bold>G</bold> telson. Scale bars: 0.5 mm.</p></caption><graphic xmlns:xlink="http://www.w3.org/1999/xlink" xlink:href="zookeys-1221-297_article-139066__-g005.jpg" position="float" orientation="portrait" xlink:type="simple" id="oo_1203442.jpg"><uri content-type="original_file" xlink:type="simple">https://binary.pensoft.net/fig/1203442</uri></graphic></fig><p><bold><italic>Pereopod 6</italic></bold> (Fig. <xref ref-type="fig" rid="F5">5B</xref>) similar to pereopod 5, posterior lobe distally elongated, basis broader than that of pereopod 5, anterolateral margin with row of setae; length ratio of basis–dactylus = 1.00: 0.22: 0.79: 0.85: 1.06: 0.45.</p><p><bold><italic>Pereopod 7</italic></bold> (Fig. <xref ref-type="fig" rid="F5">5C</xref>) similar, but longer than either pereopods 5 or 6; basis broad, twice the area of that of pereopod 5, posterior lobe over end of ischium, anterodistal margin with short robust setae; length ratio of basis–dactylus = 1.00: 0.18: 0.70: 0.79: 1.01: 0.32.</p><p><bold><italic>Uropod 1</italic></bold> (Fig. <xref ref-type="fig" rid="F5">5D</xref>), peduncle subrectangular, each margin with dorsal row of robust setae.; outer ramus × 0.40 peduncle, with 11 robust setae on laterally, four robust setae on medially, two robust setae on apex; inner ramus × 0.5 peduncle, with nine dorsolateral robust setae and seven dorsomedial robust setae, apex on tow robust setae.</p><p><bold><italic>Uropod 2</italic></bold> (Fig. <xref ref-type="fig" rid="F5">5E</xref>), peduncle subrectangular; outer ramus 0.86× peduncle, with seven dorsolateral robust setae and five dorsomedial robust setae, apex on tow robust setae; inner ramus 1.45× peduncle, with 14 dorsolateral robust setae and nine dorsomedial robust setae, apex on tow robust setae.</p><p><bold><italic>Uropod 3</italic></bold> (Fig. <xref ref-type="fig" rid="F5">5F</xref>). peduncle short, both rami foliaceous; outer ramus 1.62× peduncle, with 11 dorsolateral and 14 dorsomedial robust setae; inner ramus subequal to outer ramus, with 21 dorsolateral and 9 dorsomedial robust setae.</p><p><bold><italic>Telson</italic></bold> (Fig. <xref ref-type="fig" rid="F5">5G</xref>) linguiform, entire, 1.61 times as long as wide, with 2 setules on each side.</p><p><bold>Paratype, adult ovigerous female</bold>, DKUAMP202408.</p><p><bold><italic>Body</italic></bold> (Figs <xref ref-type="fig" rid="F2">2A</xref>, <xref ref-type="fig" rid="F6">6A</xref>) 11.6 mm long, laterally plump, coxae broader than male.</p><fig id="F6" position="float" orientation="portrait"><object-id xmlns:xlink="http://www.w3.org/1999/xlink" content-type="doi" xlink:type="simple">10.3897/zookeys.1221.139066.figure6</object-id><object-id xmlns:xlink="http://www.w3.org/1999/xlink" content-type="arpha" xlink:type="simple">0379A029-0214-5B09-80E9-8A1C6C58D807</object-id><label>Figure 6.</label><caption><p><italic><tp:taxon-name><tp:taxon-name-part taxon-name-part-type="genus" reg="Calliopius">Calliopius</tp:taxon-name-part><tp:taxon-name-part taxon-name-part-type="species" reg="ulleungensis">ulleungensis</tp:taxon-name-part></tp:taxon-name></italic> sp. nov. paratype, female, 11.6 mm <bold>A</bold> habitus <bold>B</bold> antenna 1, medial margin <bold>C</bold> antenna 2, medial margin <bold>D</bold> gnathopod 1 <bold>E</bold> gnathopod 2 <bold>F</bold> uropod 3. Scale bars: 1.0 mm (<bold>A</bold>); 0.5 mm (<bold>B–F</bold>).</p></caption><graphic xmlns:xlink="http://www.w3.org/1999/xlink" xlink:href="zookeys-1221-297_article-139066__-g006.jpg" position="float" orientation="portrait" xlink:type="simple" id="oo_1203443.jpg"><uri content-type="original_file" xlink:type="simple">https://binary.pensoft.net/fig/1203443</uri></graphic></fig><p><bold><italic>Antenna 1</italic></bold> (Fig. <xref ref-type="fig" rid="F6">6B</xref>) similar to that of male, peduncular articles shortened; length ratio of peduncular articles 1–3 = 1.00: 0.65: 0.32; flagellum 28-articulate.</p><p><bold><italic>Antenna 2</italic></bold> (Fig. <xref ref-type="fig" rid="F6">6C</xref>) similar to that of male, peduncular articles shortened; length ratio of peduncular articles 3–5 = 1.00: 1.58: 1.60; flagellum 25-articulate.</p><p><bold><italic>Gnathopod 1</italic></bold> (Fig. <xref ref-type="fig" rid="F6">6D</xref>) similar to that of male but reduced, more setose; propodus ovoid, longer than basis; palmar margin with numerous plumose setae, six strong robust spines, palmar corner with four medial robust spines.</p><p><bold><italic>Gnathopod 2</italic></bold> (Fig. <xref ref-type="fig" rid="F6">6E</xref>) subsimilar to gnathopod 1 but elongated; coxa expanded, similar in length with basis; basis 1.1× that of gnathopod 1; propodus slightly longer; palmar margin with numerous plumose setae, seven strong robust spines, palmar corner with four medial robust spines.</p><p><bold>Remarks.</bold><italic><tp:taxon-name><tp:taxon-name-part taxon-name-part-type="genus" reg="Calliopius">Calliopius</tp:taxon-name-part><tp:taxon-name-part taxon-name-part-type="species" reg="ulleungensis">ulleungensis</tp:taxon-name-part></tp:taxon-name></italic> sp. nov. resembles several Pacific region species, <italic><tp:taxon-name><tp:taxon-name-part taxon-name-part-type="genus" reg="Calliopius">C.</tp:taxon-name-part><tp:taxon-name-part taxon-name-part-type="species" reg="behringi">behringi</tp:taxon-name-part></tp:taxon-name></italic> Gurjanova, 1951 from King Island, Bering Sea, <italic><tp:taxon-name><tp:taxon-name-part taxon-name-part-type="genus" reg="Calliopius">C.</tp:taxon-name-part><tp:taxon-name-part taxon-name-part-type="species" reg="pacificus">pacificus</tp:taxon-name-part></tp:taxon-name></italic> Bousfield &amp; Hendrycks, 1997 from Alaska, USA, and <italic><tp:taxon-name><tp:taxon-name-part taxon-name-part-type="genus" reg="Calliopius">C.</tp:taxon-name-part><tp:taxon-name-part taxon-name-part-type="species" reg="carinatus">carinatus</tp:taxon-name-part></tp:taxon-name></italic> Bousfield &amp; Hendrycks, 1997 and <italic><tp:taxon-name><tp:taxon-name-part taxon-name-part-type="genus" reg="Calliopius">C.</tp:taxon-name-part><tp:taxon-name-part taxon-name-part-type="species" reg="columbianus">columbianus</tp:taxon-name-part></tp:taxon-name></italic> Bousfield &amp; Hendrycks, 1997 both from British Columbia, Canada, in having two to numerous rows of calceoli on the peduncular articles on the antennae. Among them, <italic><tp:taxon-name><tp:taxon-name-part taxon-name-part-type="genus" reg="Calliopius">C.</tp:taxon-name-part><tp:taxon-name-part taxon-name-part-type="species" reg="behringi">behringi</tp:taxon-name-part></tp:taxon-name></italic> and <italic><tp:taxon-name><tp:taxon-name-part taxon-name-part-type="genus" reg="Calliopius">C.</tp:taxon-name-part><tp:taxon-name-part taxon-name-part-type="species" reg="carinatus">carinatus</tp:taxon-name-part></tp:taxon-name></italic> can be easily distinguished by their strong body carination, elongated posterodistal process on antenna 1 peduncular article 3.</p><p>In general, <italic><tp:taxon-name><tp:taxon-name-part taxon-name-part-type="genus" reg="Calliopius">Calliopius</tp:taxon-name-part><tp:taxon-name-part taxon-name-part-type="species" reg="ulleungensis">ulleungensis</tp:taxon-name-part></tp:taxon-name></italic> sp. nov. is similar to <italic><tp:taxon-name><tp:taxon-name-part taxon-name-part-type="genus" reg="Calliopius">C.</tp:taxon-name-part><tp:taxon-name-part taxon-name-part-type="species" reg="columbianus">columbianus</tp:taxon-name-part></tp:taxon-name></italic>. However, the new species can be distinguished from <italic><tp:taxon-name><tp:taxon-name-part taxon-name-part-type="genus" reg="Calliopius">C.</tp:taxon-name-part><tp:taxon-name-part taxon-name-part-type="species" reg="columbianus">columbianus</tp:taxon-name-part></tp:taxon-name></italic> by the following characteristics (<italic><tp:taxon-name><tp:taxon-name-part taxon-name-part-type="genus" reg="Calliopius">C.</tp:taxon-name-part><tp:taxon-name-part taxon-name-part-type="species" reg="columbianus">columbianus</tp:taxon-name-part></tp:taxon-name></italic> characters in parentheses): 1) eyes subrectangular (vs ovate); 2) antenna 1, posterodistal process of peduncular article 3 reaching half of flagellar article 1 (vs reaching the end of flagellar article 1); 3) antennae flagellum with fewer than 30 articles (vs with more than 30 articles, up to 40); and 4) maxilla 1, inner plate with 4 apical pappose setae (vs with 5 apical pappose setae). <italic><tp:taxon-name><tp:taxon-name-part taxon-name-part-type="genus" reg="Calliopius">Calliopius</tp:taxon-name-part><tp:taxon-name-part taxon-name-part-type="species" reg="ulleungensis">ulleungensis</tp:taxon-name-part></tp:taxon-name></italic> is geographically close to <italic><tp:taxon-name><tp:taxon-name-part taxon-name-part-type="genus" reg="Calliopius">C.</tp:taxon-name-part><tp:taxon-name-part taxon-name-part-type="species" reg="ezoensis">ezoensis</tp:taxon-name-part></tp:taxon-name></italic>. The collection sites of <italic><tp:taxon-name><tp:taxon-name-part taxon-name-part-type="genus" reg="Calliopius">C.</tp:taxon-name-part><tp:taxon-name-part taxon-name-part-type="species" reg="ezoensis">ezoensis</tp:taxon-name-part></tp:taxon-name></italic> are on the southern and northeastern coasts of Hokkaido (<xref ref-type="bibr" rid="B10">Shimoji et al. 2020</xref>), connected to the collection site of <italic><tp:taxon-name><tp:taxon-name-part taxon-name-part-type="genus" reg="Calliopius">C.</tp:taxon-name-part><tp:taxon-name-part taxon-name-part-type="species" reg="ulleungensis">ulleungensis</tp:taxon-name-part></tp:taxon-name></italic> across the Tsugaru Strait and La Pérouse Strait. The females of both species are morphologically similar, with two or more rows of calceoli and a short process on the third article of antenna 1 peduncle. However, the new species can be distinguished from <italic><tp:taxon-name><tp:taxon-name-part taxon-name-part-type="genus" reg="Calliopius">C.</tp:taxon-name-part><tp:taxon-name-part taxon-name-part-type="species" reg="ezoensis">ezoensis</tp:taxon-name-part></tp:taxon-name></italic> by the following characteristics (<italic><tp:taxon-name><tp:taxon-name-part taxon-name-part-type="genus" reg="Calliopius">C.</tp:taxon-name-part><tp:taxon-name-part taxon-name-part-type="species" reg="ezoensis">ezoensis</tp:taxon-name-part></tp:taxon-name></italic> characters in parentheses): 1) male antennae with two or more rows of calceoli (vs one row of calceoli); 2) male gnathopod 2 larger than gnathopod 1 (vs gnathopod 1 larger than gnathopod); 3) in female antenna 2 peduncular article 4–5, rows of calceoli start from 1/4 of the basal (vs from half of the basal).</p></tp:treatment-sec><tp:treatment-sec sec-type="etymology" id="SECID0ENTAE"><title>Etymology.</title><p>The species name is derived from the type locality, Ulleungdo Island located off the East Sea of Korea.</p></tp:treatment-sec><tp:treatment-sec sec-type="distribution" id="SECID0ESTAE"><title>Distribution.</title><p>Korea (Gangwon-do, Ulleungdo Island, East Sea).</p></tp:treatment-sec><ref-list><ref id="B10"><mixed-citation xmlns:xlink="http://www.w3.org/1999/xlink" xlink:type="simple"><person-group><name name-style="western"><surname>Shimoji</surname><given-names>R</given-names></name><name name-style="western"><surname>Nakano</surname><given-names>T</given-names></name><name name-style="western"><surname>Tomikawa</surname><given-names>K</given-names></name></person-group> (<year>2020</year>) <article-title>A new species of <italic><tp:taxon-name><tp:taxon-name-part taxon-name-part-type="genus">Calliopius</tp:taxon-name-part></tp:taxon-name></italic> (<tp:taxon-name><tp:taxon-name-part taxon-name-part-type="subphylum">Crustacea</tp:taxon-name-part></tp:taxon-name>: <tp:taxon-name><tp:taxon-name-part taxon-name-part-type="order">Amphipoda</tp:taxon-name-part></tp:taxon-name>: <tp:taxon-name><tp:taxon-name-part taxon-name-part-type="family">Calliopiidae</tp:taxon-name-part></tp:taxon-name>) from Japan.</article-title><source>Proceedings of the Biological Society of Washington</source><volume>133</volume>(<issue>1</issue>): <fpage>7</fpage>–<lpage>17</lpage>. <ext-link xlink:href="10.2988/20-00001" ext-link-type="doi" xlink:type="simple">https://doi.org/10.2988/20-00001</ext-link></mixed-citation></ref></ref-list></tp:taxon-treatment>
